# Supplementary material for: Effects of 12 Weeks of Chromium, Phyllanthus emblica Fruit Extract, and Shilajit Supplementation on Markers of Cardiometabolic Health, Fitness, and Weight Loss in Men and Women with Risk Factors to Metabolic Syndrome Initiating an Exercise and Diet Intervention: A Randomized Double-Blind, Placebo-Controlled Trial
Source: Nutrients. 2025 Jun 19;17(12):2042. doi: 10.3390/nu17122042 (PMC12196397; doi:10.3390/nu17122042)
Supplement: Supplementary file 1 [file nutrients-17-02042-s001.zip]

Archive with 1 entries (1 files):
- nutrients-3667933-supplementary.xlsx
