# Supplementary material for: Effects of 12 Weeks of Chromium, Phyllanthus emblica Fruit Extract, and Shilajit Supplementation on Markers of Cardiometabolic Health, Fitness, and Weight Loss in Men and Women with Risk Factors to Metabolic Syndrome Initiating an Exercise and Diet Intervention: A Randomized Double-Blind, Placebo-Controlled Trial
Source: Nutrients. 2025 Jun 19;17(12):2042. doi: 10.3390/nu17122042 (PMC12196397; doi:10.3390/nu17122042)
Supplement: Supplementary file 1 [file nutrients-17-02042-s001.zip › nutrients-3667933-supplementary.xlsx]

## Sheet: Table S1. Participant Demograph
	Table S1. Participant demographics.
				Female					Male					Group
	Variable	Group	n	Mean				n	Mean				n	Mean				Effect	p-Level	ηₚ²
	Age	PLA	15	46.0667	±	9.5279		9	51.2222	±	8.82862		24	48	±	9.42707		Group	0.932	0.008
	(yrs)	PE-500	13	49.0769	±	9.85276		8	49.25	±	12.4986		21	49.1429	±	10.6268		Sex	0.013	0.061
		PE-1000	14	47.5333	±	10.4462		9	48.125	±	13.1631		23	47.7391	±	11.165		G x S	0.329	0.045
		Cr-400	11	43.3636	±	11.0297		7	56	±	11.547	†	18	48.2778	±	12.6016
		Cr-800	14	46.8571	±	8.84792		9	54.2222	±	8.56997	‡	23	49.7391	±	9.29916
		Mean	67	46.6912	±	9.78158		42	51.7073	±	10.7895	†	109	48.578	±	10.413
	Height	PLA	15	164.719	±	6.93617		9	175.963	±	5.75138	†	24	168.935	±	8.46809		Group	0.798	0.016
	(cm)	PE-500	13	166.536	±	4.79341		8	175.593	±	10.026	†	21	169.986	±	8.32355		Sex	<.001	0.458
		PE-1000	14	164.186	±	4.36449		9	175.371	±	4.52409	†	23	168.076	±	6.95026		G x S	0.586	0.028
		Cr-400	11	165.135	±	5.04115		7	179.07	±	8.02147	†	18	170.554	±	9.30185
		Cr-800	14	164.066	±	8.01407		9	179.437	±	8.81517	†	23	170.081	±	11.1822
		Mean	67	164.863	±	5.97562		42	177.068	±	7.49875	†	109	169.465	±	8.82251
	Weight	PLA	15	89.8777	±	18.3202		9	108.764	±	11.6277	†	24	96.9602	±	18.4001		Group	0.874	0.012
	(kg)	PE-500	13	96.5885	±	18.5063		8	109.532	±	12.4384		21	101.519	±	17.3528		Sex	0.012	0.062
		PE-1000	14	94.4489	±	21.9242		9	109.906	±	16.3528	‡	23	99.8252	±	21.1572		G x S	0.184	0.06
		Cr-400	11	101.939	±	19.5289		7	92.3844	±	9.909		18	98.2231	±	16.7918
		Cr-800	14	96.5048	±	24.2793		9	107.016	±	22.0073		23	100.618	±	23.4938
		Mean	67	95.4844	±	20.4397		42	105.956	±	15.8885	†	109	99.4234	±	19.4589
	Body Mass Index	PLA	15	33.1393	±	6.38864		9	35.1778	±	3.10332		24	33.9038	±	5.4046		Group	0.793	0.017
	(kg/m2)	PE-500	13	34.7815	±	6.18973		8	35.6037	±	3.98862		21	35.0948	±	5.35941		Sex	0.228	0.015
		PE-1000	14	34.9393	±	7.52762		9	35.6663	±	4.74442		23	35.1922	±	6.58385		G x S	0.062	0.086
		Cr-400	11	37.3582	±	7.07566		7	28.79	±	2.67275	†	18	34.0261	±	7.10244
		Cr-800	14	35.41	±	6.91538		9	33.1378	±	5.61793		23	34.5209	±	6.40478
		Mean	67	35.0003	±	6.76133		42	33.8178	±	4.72212		109	34.5555	±	6.07868
	Percent Body Fat	PLA	15	42.9233	±	6.53015		9	36.9944	±	6.10637	†	24	40.7	±	6.8937		Group	0.839	0.014
	(%)	PE-500	13	44.7792	±	5.57753		8	38.5113	±	5.98128	†	21	42.3914	±	6.3965		Sex	<.001	0.278
		PE-1000	14	43.4487	±	6.59942		9	36.1888	±	7.6546	†	23	40.9235	±	7.67189		G x S	0.393	0.04
		Cr-400	11	47.5427	±	6.96485		7	34.2571	±	7.58292	†	18	42.3761	±	9.83046
		Cr-800	14	42.9229	±	6.08158		9	36.3811	±	5.07623	†	23	40.363	±	6.47161
		Mean	67	44.1412	±	6.3818		42	36.5312	±	6.28623	†	109	41.2787	±	7.32238
	Data are expressed as means ± standard deviations for Groups 1 & 2. Data were analyzed using a multivariate and univariate General Linear Model with repeated measures. P-levels, with partial ETA squared (ηₚ²), are listed for between-subject group (G), sex (S), and group x sex (G x S) effects. Multivariate Wilk's Lambda showed significant sex (p<0.001, ηₚ² = 0.598), but no group (p = 0.545, ηₚ² = …

## Sheet: Table S2. Energy and macronutri
	Table S2. Absolute and relative energy and macronutrient intake.
				Weeks												Mean
	Variable	Group	N	0				6				12				(SEM)				Effect	p-Level	ηₚ²
	Energy Intake	PLA	24	1804.2	±	336.573	D	1723.38	±	378.121		1778.06	±	373.482		1768.55	±	78.849	D	Group	0.413	0.043
	(kcals/d)	PE-500	20	1777.47	±	546.327		1624.82	±	356.058		1695.79	±	413.844		1699.36	±	86.375		Time	0.32	0.013
		PE-1000	19	1632.77	±	311.956		1676.34	±	415.559		1606.21	±	558.762		1638.44	±	88.619		G x T	0.84	0.022
		Cr-400	14	1507.4	±	428.002	AE	1535.21	±	557.26		1527.41	±	438.635		1523.34	±	103.238	A
		Cr-800	17	1822.95	±	729.21	D	1619.68	±	544.574		1709.85	±	618.934		1717.5	±	93.687
		Mean	94	1723.05	±	487.592		1646.12	±	439.224	‡	1676.15	±	479.602		1669.44	±	40.48
	Carbohydrate Intake	PLA	24	192.6	±	57.0256	C	186.19	±	41.2484	be	186.901	±	54.8935		188.564	±	9.985	BDE	Group	0.25	0.058
	(g/d)	PE-500	20	172.884	±	59.9215		149.498	±	43.0075	a	159.035	±	50.1709		160.473	±	10.938	A	Time	0.351	0.011
		PE-1000	19	158.265	±	50.7868	A	165.38	±	65.4247		167.793	±	72.9213		163.813	±	11.222		G x T	0.884	0.019
		Cr-400	14	161.855	±	72.3208		158.621	±	56.6394		158.581	±	74.608		159.685	±	13.073	A
		Cr-800	17	172.406	±	84.6345		150.73	±	64.9834	a	163.542	±	69.1534		162.226	±	11.864	A
		Mean	94	173.234	±	64.5189		163.658	±	54.8743		168.667	±	63.3682		166.952	±	5.126
	Fat Intake	PLA	24	77.6115	±	21.3852		72.3929	±	22.6538		78.3328	±	17.9568		76.112	±	4.55		Group	0.222	0.062
	(g/d)	PE-500	20	82.6967	±	36.751	D	75.9895	±	25.8218		81.5388	±	35.3786	D	80.075	±	4.984	D	Time	0.591	0.006
		PE-1000	19	67.865	±	18.0788		72.1136	±	22.062		69.0278	±	24.9396		69.669	±	5.114		G x T	0.923	0.017
		Cr-400	14	65.0245	±	24.0033	BE	66.4314	±	34.8571		63.3834	±	17.6988	BE	64.946	±	5.957	B
		Cr-800	17	82.5443	±	35.9559	D	74.5276	±	32.3942		82.6284	±	45.0215	D	79.9	±	5.406	BE
		Mean	94	75.7409	±	28.3723		72.5998	±	26.7706		75.6845	±	29.9696		74.141	±	2.336	D
	Protein Intake	PLA	24	80.7782	±	14.2253		83.3657	±	29.2045		81.0932	±	23.0149		81.746	±	3.542		Group	0.439	0.041
	(g/d)	PE-500	20	81.562	±	19.1728		82.829	±	13.4415		80.5381	±	16.0392		81.643	±	3.88		Time	0.83	0.002
		PE-1000	19	81.8363	±	22.4013		82.8142	±	27.1218		80.3161	±	26.1266		81.656	±	3.981		G x T	0.998	0.006
		Cr-400	14	69.4123	±	19.8395	E	73.489	±	18.1632		73.3969	±	19.882		72.099	±	4.638	E
		Cr-800	17	84.1072	±	30.9122	D	81.5274	±	18.4		81.9354	±	26.3655		82.523	±	4.209	D
		Mean	94	80.0681	±	21.5178		81.3366	±	22.491		79.8241	±	22.3188		79.933	±	1.819
	Energy Intake	PLA	24	19.1206	±	4.69063	D	18.3885	±	4.66022		19.0459	±	4.70051		18.852	±	0.838	D	Group	0.335	0.043
	(kcals/kg/d)	PE-500	20	17.9999	±	5.78101		16.6518	±	3.42727		17.6479	±	4.64701		17.433	±	0.919		Time	0.212	0.015
		PE-1000	19	17.0547	±	4.4156		17.6123	±	5.03493		16.731	±	5.41886		17.133	±	0.942		G x T	0.653	0.027
		Cr-400	14	16.0878	±	5.32811	A	16.4314	±	6.74519		16.3167	±	5.04006		16.279	±	1.098	A
		Cr-800	17	17.9439	±	6.39823		16.0768	±	3.87441	‡	17.4341	±	5.40615		17.152	±	0.996
		Mean	94	17.8001	±	5.29824		17.1526	±	4.73296		17.5826	±	5.00854		17.37	±	0.43
	Carbohydrate Intake	PLA	24	2.0307	±	0.6319		1.9989	±	0.55673	bCDe	2.0071	±	0.65563		2.012	±	0.103	bCDe	Group	0.077	0.077
	(g/kg/d)	PE-500	20	1.7522	±	0.63068		1.5385	±	0.45153	a	1.6452	±	0.48962		1.645	±	0.113	a	Time	0.237	0.014
		PE-1000	19	1.6894	±	0.66722		1.6942	±	0.62561	A	1.7834	±	0.76116		1.722	±	0.116	A	G x T	0.959	0.011
		Cr-400	14	1.7094	±	0.86389		1.673	±	0.62365	A	1.6916	±	0.83833		1.691	±	0.135	A
		Cr-800	17	1.6864	±	0.74845		1.4783	±	0.4564	a	1.6441	±	0.50776		1.603	±	0.122	a
		Mean	94	1.7923	±	0.69795		1.6967	±	0.56747		1.7723	±	0.65706		1.735	±	0.053
	Fat Intake	PLA	24	0.8219	±	0.25498		0.7688	±	0.26277		0.8378	±	0.20702		0.81	±	0.046		Group	0.207	0.055
	(g/kg/d)	PE-500	20	0.8312	±	0.36576		0.7636	±	0.22124		0.8519	±	0.41024		0.816	±	0.051		Time	0.176	0.017
		PE-1000	19	0.7058	±	0.23293		0.7448	±	0.26007		0.7089	±	0.21105		0.72	±	0.052		G x T	0.668	0.026
		Cr-400	14	0.6772	±	0.19246		0.7089	±	0.4284		0.6741	±	0.18581		0.687	±	0.061
		Cr-800	17	0.8161	±	0.33486		0.7332	±	0.27788		0.8463	±	0.4575		0.799	±	0.055
		Mean	94	0.7778	±	0.28696		0.7475	±	0.28204		0.7919	±	0.3159		0.766	±	0.024
	Protein Intake	PLA	24	0.8573	±	0.21873		0.8865	±	0.32499		0.8661	±	0.26485		0.87	±	0.044		Group	0.511	0.031
	(g/kg/d)	PE-500	20	0.831	±	0.2252		0.8544	±	0.1633		0.8439	±	0.21547		0.843	±	0.049		Time	0.222	0.015
		PE-1000	19	0.8682	±	0.31769		0.8741	±	0.3143		0.8446	±	0.27983		0.862	±	0.05		G x T	0.544	0.031
		Cr-400	14	0.7443	±	0.25727		0.8017	±	0.27454		0.7941	±	0.24994		0.78	±	0.058
		Cr-800	17	0.8426	±	0.31502		0.823	±	0.1906		0.8504	±	0.29069		0.839	±	0.053
		Mean	94	0.8344	±	0.26393		0.853	±	0.26156		0.8435	±	0.25645		0.839	±	0.023
	Data are expressed as means ± standard deviations. Data were analyzed using a multivariate and univariate General Linear Model with repeated measures. P-levels, with partial ETA squared (ηₚ²), are listed for between-subject group (G) and univariate within-subject (Greenhouse-Geisser) time (T), and group x time (G x T) effects. Multivariate Wilk's Lambda analysis for absolute energy and macronutri…

## Sheet: Table S3. Lifting Volume
	Table S3. Resistance training lifting volume.
				Weeks								Mean
	Variable	Group	N	1 to 6				6 to 12				(SEM)				Effect	p-Level	ηₚ²
	Lower Body Lifting Volume	PLA	24	118993	±	46067.9		240019	±	74324.5	†	179506	±	9584.12		Group	0.938	0.008
	(kg)	PE-500	21	123065	±	26831.6		217969	±	44362	†	170517	±	10245.9		Time	0.001	0.888
		PE-1000	23	122522	±	32249.5		240592	±	69867.7	†	181557	±	9790.26		G x T	0.224	0.053
		Cr-400	18	120314	±	23328.7		238876	±	54392.6	†	179595	±	11066.8
		Cr-800	23	125236	±	33849.9		237161	±	67483.7	†	181199	±	9790.26
		Mean	109	122057	±	33484.3		235100	±	63251.7	†	178475	±	4521.08
	Upper Body Lifting Volume	PLA	24	86744.8	±	35669.3		172189	±	66610	†	129467	±	8306.96		Group	0.762	0.018
	(kg)	PE-500	21	84332	±	29488.8		151075	±	50124.2	†	117704	±	8880.51		Time	0.001	0.832
		PE-1000	23	83940.6	±	24106.2		175966	±	56538.4	†	129953	±	8485.62		G x T	0.261	0.049
		Cr-400	18	75809.7	±	24698.8		160378	±	50450.2	†	118094	±	9592.05
		Cr-800	23	84529.6	±	25513.4		168562	±	55832.6	†	126546	±	8485.62
		Mean	109	83415	±	28134.9		166202	±	56360.9	†	124353	±	3918.61
	Total Volume	PLA	24	208994	±	70813.8		412208	±	135950	†	310601	±	16934.2		Group	0.859	0.012
	(kg)	PE-500	21	205258	±	56769.8		369044	±	90603	†	287151	±	18103.4		Time	0.001	0.876
		PE-1000	23	206462	±	54472.4		416557	±	122818	†	311510	±	17298.4		G x T	0.278	0.047
		Cr-400	18	196124	±	46080.1		399254	±	101001	†	297689	±	19553.9
		Cr-800	23	209765	±	53673.1		401774	±	113029	†	305770	±	17298.4
		Mean	109	205777	±	56671.1		400469	±	114085	†	302544	±	7988.31
	Data are expressed as means ± standard deviations. Data were analyzed using a multivariate and univariate General Linear Model with repeated measures. P-levels, with partial ETA squared (ηₚ²), are listed for between-subject group (G) and univariate within-subject (Greenhouse-Geisser) time (T), and group x time (G x T) effects. Multivariate Wilk's Lambda showed significant time (p < 0.001, ηₚ² = 0…

## Sheet: Table S4. Average Step Counts
	Table S4. Average step counts reported on non-training days.
	Variable	Group	N	Mean				Effect	p-Level	ηₚ²
	Steps Count	PLA	24	9980.51	±	1852.32		Group	0.091	0.073
	(steps/day)	PE-500	21	9406.27	±	2112.33
		PE-1000	23	9609.69	±	1586.63
		Cr-400	18	8321.89	±	2480.07
		Cr-800	23	8671.35	±	2783.25
		Mean	109	9241.48	±	2231.95
	Data are expressed as means ± standard deviations.

## Sheet: Table S5. Resting Energy Expend
	Table S5. Resting energy expenditure data.
				Weeks												Mean
	Variable	Group	N	0				6				12				(SEM)				Effect	p-Level	ηₚ²
	Engery Expenditure	PLA	24	1667.58	±	271.771		1679.29	±	295.203		1647.42	±	299.899		1664.76	±	59.165		Group	0.848	0.013
	(kcal/day)	PE-500	21	1697.61	±	299.324		1708.12	±	270.132		1701.75	±	290.84		1702.49	±	63.25		Time	0.175	0.017
		PE-1000	23	1733.59	±	357.625		1737.85	±	330.087		1719.74	±	334.777		1730.39	±	60.437		G x T	0.615	0.029
		Cr-400	18	1637.91	±	187.597		1711.99	±	212.215	†	1640.71	±	198.62		1663.54	±	68.317
		Cr-800	23	1723.9	±	353.147		1741.75	±	343.689		1761.01	±	346.259		1742.22	±	60.437
		Total	109	1694.28	±	300.872		1715.78	±	293.214	‡	1696.01	±	300.569		1700.68	±	27.91
	Respiratory Exchange Ratio	PLA	24	0.8327	±	0.06653		0.8058	±	0.0625	†	0.8038	±	0.04601	‡	0.814	±	0.009		Group	0.392	0.038
	(VCO2/VO2)	PE-500	21	0.8285	±	0.04568		0.7919	±	0.07172	†	0.8155	±	0.06883		0.812	±	0.01		Time	0.001	0.069
		PE-1000	23	0.8386	±	0.08486	E	0.8114	±	0.04205		0.8267	±	0.07016		0.826	±	0.01		G x T	0.872	0.018
		Cr-400	18	0.8381	±	0.05793		0.8147	±	0.07317		0.8226	±	0.06655		0.825	±	0.011
		Cr-800	23	0.8052	±	0.05836	C	0.7915	±	0.04361		0.8076	±	0.03085		0.801	±	0.01
		Total	109	0.8282	±	0.06461		0.8028	±	0.05888	†	0.8148	±	0.05744	†	0.816	±	0.004
	Carbohydrate Oxidation	PLA	24	45.4898	±	22.8885		36.6872	±	20.6859	†	35.6451	±	15.9431	‡	39.274	±	3.153		Group	0.437	0.035
	(%)	PE-500	21	44.1977	±	15.6112		32.4062	±	23.2577	†	39.5151	±	23.6681		38.706	±	3.371		Time	0.001	0.07
		PE-1000	23	46.7476	±	27.5786		38.2878	±	14.5496	‡	42.9362	±	22.221		42.657	±	3.221		G x T	0.896	0.016
		Cr-400	18	47.5988	±	19.5203		38.88	±	24.1143	‡	41.9755	±	23.0007		42.818	±	3.641
		Cr-800	23	36.5986	±	18.9429		31.3385	±	15.2492		37.047	±	10.7722		34.995	±	3.221
		Total	109	43.9784	±	21.4625		35.4336	±	19.5637	†	39.2704	±	19.3243	‡	39.69	±	1.488
	Fat Oxidation	PLA	24	54.5102	±	22.8885		63.3128	±	20.6859	†	64.3549	±	15.9431	‡	60.726	±	3.153		Group	0.437	0.035
	(%)	PE-500	21	55.8023	±	15.6112		67.5938	±	23.2577	†	60.4849	±	23.6681		61.294	±	3.371		Time	0.001	0.07
		PE-1000	23	53.2524	±	27.5786		61.7122	±	14.5496	‡	57.0638	±	22.221		57.343	±	3.221		G x T	0.896	0.016
		Cr-400	18	52.4012	±	19.5203		61.12	±	24.1143	‡	58.0245	±	23.0007		57.182	±	3.641
		Cr-800	23	63.4014	±	18.9429		68.6615	±	15.2492		62.953	±	10.7722		65.005	±	3.221
		Total	109	56.0216	±	21.4625		64.5664	±	19.5637	†	60.7296	±	19.3243	‡	60.31	±	1.488								Figure S1. Resting energy expenditure change results. Data are means and 95% confidence intervals. † is p < 0.05 difference from baseline (‡ = p > 0.05 to p < 0.10 difference).
	Data are expressed as means ± standard deviations. Data were analyzed using a multivariate and univariate General Linear Model with repeated measures. P-levels, with partial ETA squared (ηₚ²), are listed for between-subject group (G) and univariate within-subject (Greenhouse-Geisser) time (T), and group x time (G x T) effects. Multivariate Wilk's Lambda showed significant time (p = 0.006, ηₚ² = 0…

## Sheet: Table S6. Body Composition
	Table S6. Body Composition Measures.
				Weeks												Mean
	Variable	Group	N	0				6				12				(SEM)				Effect	p-Level	ηₚ²
	Weight	PLA	24	96.9602	±	18.4001		96.45	±	18.7227		95.7225	±	18.8152		96.3776	±	3.99829		Group	0.959985	0.00595654
	(kg)	PE-500	21	101.519	±	17.3528		100.128	±	16.3731	†	99.3381	±	16.4878	†	100.329	±	4.27436		Time	5.11536e-05	0.122813
		PE-1000	23	99.8252	±	21.1572		99.2179	±	21.2332		98.6106	±	21.4536		99.2179	±	4.08429		G x T	0.766184	0.0195819
		Cr-400	18	98.2231	±	16.7918		97.4345	±	16.1734		96.4544	±	15.339	‡	97.3706	±	4.61683
		Cr-800	23	100.618	±	23.4938		100.074	±	24.0682		98.0349	±	23.4778	†	99.5755	±	4.08429
		Total	109	99.4234	±	19.4589		98.67	±	19.4308	†	97.6373	±	19.2524	†	98.574	±	1.8861
	Lean Tissue Mass	PLA	24	51.8859	±	12.0341		52.5309	±	12.1908	‡	52.6882	±	12.6764		52.3684	±	2.29741		Group	0.909532	0.00949551
	(kg)	PE-500	21	52.4316	±	9.08556		53.0878	±	9.1429	‡	52.7397	±	9.46779		52.753	±	2.45603		Time	5.24619e-05	0.101986
		PE-1000	23	53.019	±	11.9956		53.5827	±	11.9618	‡	54.4767	±	12.9427	†	53.6928	±	2.34682		G x T	0.17777	0.054095
		Cr-400	18	51.6712	±	8.5239		52.1904	±	8.56608		51.8154	±	8.40055		51.8923	±	2.65282
		Cr-800	23	53.9195	±	12.1845		55.2841	±	12.6066	†	55.5986	±	13.3918	†	54.9341	±	2.34682
		Total	109	52.6238	±	10.853		53.3849	±	11.0179	†	53.5455	±	11.5955	†	53.1281	±	1.08375
	Fat Mass	PLA	24	35.6126	±	10.4157		34.7263	±	10.3933	†	33.9896	±	10.3697	†	34.7761	±	2.54407		Group	0.934449	0.00786935
	(kg)	PE-500	21	39.445	±	12.6849		37.6516	±	11.7005	†	37.0399	±	11.2076	†	38.0455	±	2.71973		Time	7.39115e-16	0.326602
		PE-1000	23	37.5706	±	12.5722		36.4287	±	12.94	†	34.8996	±	11.439	†	36.2996	±	2.59879		G x T	0.478953	0.0346511
		Cr-400	18	36.8854	±	14.1353		35.859	±	14.0949	†	35.1348	±	13.2354	†	35.9597	±	2.93764
		Cr-800	23	37.014	±	14.4707		35.0767	±	13.7802	†	34.7662	±	14.283	†	35.619	±	2.59879
		Total	109	37.27	±	12.6804		35.9101	±	12.3906	†	35.1223	±	11.9576	†	36.14	±	1.20011
	Body Fat	PLA	24	39.8208	±	7.46994		38.8979	±	7.10163	†	38.3667	±	7.42983	†	39.0285	±	1.64474		Group	0.870287	0.0118074
	(%)	PE-500	21	41.4381	±	8.21836		40.1333	±	7.95288	†	39.9619	±	7.72493	†	40.5111	±	1.7583		Time	1.93711e-18	0.348121
		PE-1000	23	40.213	±	7.21232		39.1217	±	7.65981	†	37.887	±	7.40223	†	39.0739	±	1.68012		G x T	0.177009	0.0535664
		Cr-400	18	39.9167	±	9.83046		38.9889	±	10.1514	†	38.7722	±	9.96534	†	39.2259	±	1.89918
		Cr-800	23	39.1957	±	8.0567		37.3261	±	7.81556	†	36.9	±	8.42329	†	37.8072	±	1.68012
		Total	109	40.0991	±	7.99807		38.8665	±	7.99391	†	38.3303	±	8.0673	†	39.1293	±	0.775868
	Bone Mineral Contet	PLA	24	1.9402	±	0.38272		1.9289	±	0.37122	†	1.9426	±	0.39398	†	1.937	±	0.071		Group	0.965	0.006
	(kg)	PE-500	21	1.9485	±	0.32069		1.9374	±	0.3323	†	1.9572	±	0.34064	†	1.948	±	0.076		Time	0.19	0.016
		PE-1000	23	1.9314	±	0.29142		1.9231	±	0.31274	†	1.9162	±	0.3073	†	1.924	±	0.072		G x T	0.833	0.019
		Cr-400	18	1.9488	±	0.38897		1.948	±	0.38014	†	1.9459	±	0.37913	†	1.948	±	0.082
		Cr-800	23	2.0056	±	0.32972		1.9848	±	0.3427	†	1.9987	±	0.33799	†	1.996	±	0.072
		Total	109	1.9551	±	0.33798		1.9443	±	0.3419	†	1.9522	±	0.34706		1.95	±	0.033
	Total Body Water	PLA	24	43.2783	±	5.01674		43.5758	±	6.07044	†	44.4008	±	5.03647	†	43.752	±	1.032		Group	0.712	0.02
	(%)	PE-500	21	42.171	±	4.68296		42.45	±	6.28576	†	43.1457	±	5.04567	†	42.589	±	1.103		Time	0.053	0.029
		PE-1000	23	43.2443	±	5.61632		44.2115	±	4.9968	†	43.4822	±	4.99022	†	43.646	±	1.054		G x T	0.698	0.025
		Cr-400	18	43.0439	±	6.28118		42.0733	±	8.56805	†	43.8667	±	5.70363	†	42.995	±	1.191
		Cr-800	23	43.6561	±	4.73722		44.7139	±	4.85467	†	45.6104	±	6.54527	†	44.66	±	1.054
		Total	109	43.0988	±	5.18398		43.4851	±	6.13052		44.1322	±	5.45977	†	43.528	±	0.487
	Data are expressed as means ± standard deviations. Data were analyzed using a multivariate and univariate General Linear Model with repeated measures. P-levels, with partial ETA squared (ηₚ²), are listed for between-subject group (G) and univariate within-subject (Greenhouse-Geisser) time (T), and group x time (G x T) effects. Multivariate Wilk's Lambda showed significant time (p < 0.001, ηₚ² = 0…

## Sheet: Tabl S7. Cardiovascular health
	Table S7. Cardiovascular health and fitness results.
				Weeks												Mean
	Variable	Group	N		0				6				12			(SEM)				Effect	p-Level	ηₚ²
	Resting Heart Rate	PLA	24	65.75	±	11.9246		65.0833	±	8.29309		62.375	±	9.95124	†	64.403	±	1.758		Group	0.557	0.028
	(beats/min)	PE-500	21	67.5714	±	9.72919		62.6667	±	9.5359	†	66.1429	±	9.40365		65.46	±	1.88		Time	0.002	0.057
		PE-1000	23	68.5217	±	9.29257	D	66.9783	±	9.94585	D	65.4783	±	8.94869	†	66.993	±	1.796		G x T	0.048	0.072
		Cr-400	18	62.4444	±	7.27787	C	61.5833	±	8.14979	C	64.1111	±	7.60719		62.713	±	2.031
		Cr-800	23	66.2609	±	9.59269		62.8696	±	12.1965	†	62.3043	±	9.42644	†	63.812	±	1.796
		Total	109	66.2477	±	9.81793		63.9725	±	9.80477	†	64.0275	±	9.14032	†	64.676	±	0.83
	Resting Systolic Blood Pressure	PLA	24	126.458	±	11.7695		123.042	±	12.5611		124.292	±	13.6429		124.597	±	2.251		Group	0.925	0.008
	(mmHg)	PE-500	21	121.476	±	13.8189		125.381	±	15.7241		121.524	±	15.5487		122.794	±	2.406		Time	0.169	0.017
		PE-1000	23	126.043	±	12.171		124.935	±	15.2049		122.217	±	10.9626		124.399	±	2.299		G x T	0.761	0.023
		Cr-400	18	123.722	±	14.8237		121.833	±	13.8107		120.222	±	14.6028		121.926	±	2.599
		Cr-800	23	125.174	±	9.62786		123.957	±	12.6544		123.217	±	11.5992		124.116	±	2.299
		Total	109	124.688	±	12.3211		123.885	±	13.8078	‡	122.422	±	13.1052		123.566	±	1.062
	Resting Diastolic Blood Pressure	PLA	24	81.7083	±	8.64004		77.8333	±	7.11805	†	80.4583	±	6.92179	D	80	±	1.252		Group	0.652	0.023
	(mmHg)	PE-500	21	78.7619	±	7.21044		79.1905	±	8.6696		77.1905	±	6.89651		78.381	±	1.338		Time	0.001	0.074
		PE-1000	23	80.5652	±	8.68555		77.4783	±	5.29038	†	77.2174	±	7.5616	†	78.42	±	1.279		G x T	0.372	0.04
		Cr-400	18	79.3333	±	7.92613		76.8056	±	7.48948		75.3889	±	6.8697	†A	77.176	±	1.446
		Cr-800	23	80.6522	±	6.36474		78.5217	±	6.77475		78.5217	±	6.76804		79.232	±	1.279
		Total	109	80.2844	±	7.75444		77.9954	±	7.01602	†	77.8991	±	7.08539	†	78.642	±	0.591
	Peak Oxygen Uptake	PLA	24	2.0395	±	0.53541		2.243	±	0.56623	†	2.1988	±	0.61127	†	2.16	±	0.095		Group	0.93	0.008
	(L/min)	PE-500	21	2.0705	±	0.45239		2.2112	±	0.39171	†	2.236	±	0.41334	†	2.173	±	0.101		Time	0.001	0.233
		PE-1000	23	1.9595	±	0.40927		2.1268	±	0.46297	†	2.1991	±	0.45044	†	2.095	±	0.097		G x T	0.256	0.047
		Cr-400	18	1.9833	±	0.36998		2.2447	±	0.39562	†	2.2206	±	0.40508	†	2.15	±	0.109							Figure S2. Changes in resting hemodynamics and aerobic capacity. Data are means and 95% confidence intervals. † is p < 0.05 difference from baseline (‡ = p > 0.05 to p < 0.10 difference). PLA = A, PE-500 = B, PE-1000 = C, Cr-400 = D, Cr-800 = E. Lower case letters = p < 0.05 difference. Large case letters = p > 0.05 to p < 0.10) difference.
		Cr-800	23	2.1674	±	0.51564		2.2709	±	0.58223	†	2.2209	±	0.55897		2.22	±	0.097
		Total	109	2.0463	±	0.46291		2.2185	±	0.4865	†	2.2143	±	0.49217	†	2.159	±	0.045
	Peak Oxygen Uptake	PLA	24	21.4591	±	3.73639		23.4266	±	3.6437	†	22.8958	±	4.51553	†	22.594	±	0.768		Group	0.787	0.016
	(ml/kg/min)	PE-500	21	20.66	±	3.95416		22.369	±	4.07383	†	23.075	±	3.89793	†	22.035	±	0.821		Time	0.001	0.246
		PE-1000	23	19.7955	±	3.70497	E	21.5818	±	3.66664	†	22.5409	±	3.84183	†	21.306	±	0.784		G x T	0.244	0.048
		Cr-400	18	20.4056	±	3.74786		23.2083	±	3.72275	†	23.1722	±	3.97756	†	22.262	±	0.887
		Cr-800	23	21.813	±	4.17811	C	22.9826	±	4.66005	†	22.6826	±	5.62669		22.493	±	0.784
		Total	109	20.8548	±	3.87149		22.7039	±	3.96352	†	22.8561	±	4.37676	†	22.138	±	0.362
	Time to Fatigue	PLA	24	5.2081	±	1.34869		6.1147	±	1.53792	†	6.2351	±	1.64013	†	5.853	±	0.299		Group	0.534	0.03
	(min)	PE-500	21	5.068	±	1.89719		5.831	±	1.77664	†	5.8243	±	1.67409	†	5.574	±	0.32		Time	0.001	0.32
		PE-1000	23	4.8174	±	1.32024	E	5.42	±	1.42046	†, E	5.6995	±	1.77697	†	5.312	±	0.306		G x T	0.161	0.055
		Cr-400	18	4.7206	±	1.25502	E	6.0423	±	1.51234	†	6.3739	±	1.78203	†	5.712	±	0.346
		Cr-800	23	5.594	±	1.64053	C, D	6.3219	±	1.63139	†, C	6.1641	±	1.69841	†	6.027	±	0.306
		Total	109	5.0996	±	1.51688		5.9452	±	1.58141	†	6.0509	±	1.69897	†	5.696	±	0.141
	Data are expressed as means ± standard deviations. Data were analyzed using a multivariate and univariate General Linear Model with repeated measures. P-levels, with partial ETA squared (ηₚ²), are listed for between-subject group (G) and univariate within-subject (Greenhouse-Geisser) time (T), and group x time (G x T) effects. Multivariate Wilk's Lambda showed significant time (p < 0.001, ηₚ² = 0…

## Sheet: Table S8. Muscular strength and
	Table S8. Muscular strength and endurance results.
				Weeks												Mean
	Variable	Group	N		0				6				12			(SEM)				Effect	p-Level	ηₚ²
	Bench Press 1RM	PLA	24	96.25	±	51.7572		111.25	±	56.7651	†	119.792	±	60.3518	†	109.097	±	9.368		Group	0.874	0.012
	(kg)	PE-500	21	91.6667	±	36.991		105.238	±	38.1273	†	110.714	±	40.196	†	102.54	±	10.015		Time	0.001	0.562
		PE-1000	23	91.9565	±	42.473		111.957	±	49.3535	†	121.304	±	53.9406	†	108.406	±	9.57		G x T	0.254	0.049
		Cr-400	18	93.3333	±	37.2195		104.583	±	38.1006	†	111.944	±	40.7698	†	103.287	±	10.818
		Cr-800	23	105.909	±	45.0036		118.409	±	46.4037	†	124.573	±	44.5284	†	116.297	±	9.785
		Total	109	95.9259	±	42.9961		110.579	±	46.2945	†	118.015	±	48.6306	†	107.925	±	4.438
	Bench Press Endurance	PLA	24	923.958	±	586.05		1195.75	±	677.349	†	1294.38	±	587.948	†	1138.03	±	98.727		Group	0.501	0.032
	(kg)	PE-500	21	851.429	±	368.124		1228.1	±	433.96	†	1239.57	±	395.361	†	1106.37	±	105.543		Time	0.001	0.413
		PE-1000	23	848.913	±	332.603		1160.65	±	597.044	†	1311.3	±	656.124	†	1106.96	±	100.85		G x T	0.77	0.023
		Cr-400	18	879.722	±	408.849		1174.31	±	314.465	†	1185.28	±	458.326	†, E	1079.77	±	114
		Cr-800	23	1030.3	±	518.594		1405.45	±	674.477	†	1515.85	±	582.148	†, D	1317.2	±	103.117
		Total	109	908.162	±	453.748		1233.71	±	565.899	†	1314.26	±	551.6	†	1149.66	±	46.77
	Leg Press 1RM	PLA	24	512.5	±	213.862		605.938	±	265.468	†	694.583	±	275.168	†	604.34	±	40.72		Group	0.767	0.017
	(kg)	PE-500	21	532.619	±	189.008		618.571	±	206.725	†	660.02	±	216.033	†	603.737	±	43.531		Time	0.001	0.627
		PE-1000	23	460.217	±	178.303	E	630.87	±	229.81	†	696.522	±	222.601	†	595.87	±	41.596		G x T	0.012	0.094
		Cr-400	18	473.333	±	175.046		593.361	±	146.094	†	620	±	164.057	†	562.231	±	47.019
		Cr-800	23	555	±	167.197	C	654.773	±	172.064	†	729.964	±	203.256	†	646.579	±	42.53
		Total	109	507.407	±	186.2		621.556	±	208.883	†	683.052	±	221.056	†	602.551	±	19.29
	Leg Press Endurance	PLA	24	6219.38	±	2498.23		8107.71	±	4357.02	†	8667.75	±	3691.05	†	7664.94	±	561.483		Group	0.609	0.026
	(kg)	PE-500	21	6294.64	±	2015.25		8514.05	±	3274.23	†	8983.33	±	3344.54	†	7930.67	±	600.251		Time	0.001	0.297
		PE-1000	23	5412.28	±	2358.46	e	7293.91	±	2936.74	†	8813.8	±	3349.63	†	7173.33	±	573.56		G x T	0.372	0.041
		Cr-400	18	6134.58	±	2743.59		8541.53	±	3506.48	†	7962.5	±	3035.18	†, E	7546.2	±	648.345
		Cr-800	23	7176.64	±	2758.31		8233.64	±	3166.23	†	9985.68	±	4570.85	†, D	8465.32	±	586.45
		Total	109	6243	±	2502.73	c	8111.37	±	3462.42	†	8911.14	±	3646.29	†	7756.09	±	265.993								Figure S3. Changes in muscular strength and endurance. Data are means and 95% confidence intervals. † is p < 0.05 difference from baseline (‡ = p > 0.05 to p < 0.10 difference). PLA = A, PE-500 = B, PE-1000 = C, Cr-400 = D, Cr-800 = E. Lower case letters = p < 0.05 difference. Large case letters = p > 0.05 to p < 0.10) difference.
	Data are expressed as means ± standard deviations. Data were analyzed using a multivariate and univariate General Linear Model with repeated measures. P-levels, with partial ETA squared (ηₚ²), are listed for between-subject group (G) and univariate within-subject (Greenhouse-Geisser) time (T), and group x time (G x T) effects. Multivariate Wilk's Lambda showed significant time (p = <0.001, ηₚ² = …

## Sheet: Table S9. Whole blood red and
	Table S9. Whole blood red and white cell blood counts.
				Weeks												Mean
	Variable	Group	N		0				6				12			(SEM)				Effect	p-Level	ηₚ²
	White Blood Cells	PLA	24	6.4125	±	1.71218		6.2917	±	1.98821		6.0826	±	1.84854		96.3776	±	3.99829		Group	0.68	0.022
	(K/µL)	PE-500	21	6.2	±	1.61245		6.4476	±	1.53611		5.93	±	1.34689		100.329	±	4.27436		Time	0.009	0.045
		PE-1000	23	6.8478	±	1.74925	E	6.0957	±	1.60042	†	6.3652	±	1.57324	†	99.2179	±	4.08429		G x T	0.016	0.086
		Cr-400	18	6.9059	±	1.54519		6.4167	±	1.39379	†	6.5056	±	1.91848		97.3706	±	4.61683
		Cr-800	23	5.9739	±	1.80081	C	5.6696	±	1.5399		6.1524	±	1.37828		99.5755	±	4.08429
		Total	109	6.4523	±	1.70135		6.1697	±	1.63472	†	6.1974	±	1.60413	†	98.574	±	1.8861
	Red Blood Cells	PLA	24	4.6771	±	0.36077		4.644	±	0.37606		4.6757	±	0.37307		34.7761	±	2.54407		Group	0.826	0.014
	(M/µL)	PE-500	21	4.599	±	0.32758		4.5824	±	0.44441		4.615	±	0.3136		38.0455	±	2.71973		Time	0.075	0.025
		PE-1000	23	4.7604	±	0.37639		4.6357	±	0.3583	†	4.7639	±	0.38751		36.2996	±	2.59879		G x T	0.538	0.033
		Cr-400	18	4.69	±	0.36461		4.5725	±	0.32094	†	4.6272	±	0.33279		35.9597	±	2.93764
		Cr-800	23	4.6722	±	0.44934		4.702	±	0.49657		4.6895	±	0.48757		35.619	±	2.59879
		Total	109	4.6807	±	0.37575		4.6308	±	0.40178	†	4.6775	±	0.38354		36.14	±	1.20011
	Hemoglobin	PLA	24	14.0792	±	1.19782		14.1167	±	1.06052		14.0478	±	1.32201		97.421	±	1.765		Group	0.862	0.012
	(g/dL)	PE-500	21	13.89	±	1.04637		13.8095	±	1.14024		13.975	±	1.04684		98.991	±	1.887		Time	0.362	0.01
		PE-1000	23	14	±	1.24023		13.7891	±	1.30262		14.0565	±	1.48533		98.645	±	1.803		G x T	0.812	0.021
		Cr-400	18	14.2824	±	0.84313		14.0528	±	0.81862		14.2389	±	0.87457		97.398	±	2.039
		Cr-800	23	13.8217	±	1.56611		13.8565	±	1.70449		13.781	±	1.66968		97.261	±	1.803
		Total	109	14.0053	±	1.20704		13.9229	±	1.24163		14.0109	±	1.31672		97.94	±	0.83
	Hematocrit	PLA	24	41.1333	±	2.84966		41.2104	±	3.07642		41.1043	±	3.19027		5.5363	±	0.0603556		Group	0.939	0.008
	(%)	PE-500	21	40.75	±	2.81203		40.9429	±	3.3236		41.305	±	2.57672		5.53242	±	0.0645228		Time	0.187	0.016
		PE-1000	23	41.6261	±	3.0946		40.7739	±	3.36185	‡	41.8957	±	3.50798		5.56996	±	0.0616537		G x T	0.677	0.027
		Cr-400	18	41.6	±	2.53029		40.9583	±	2.5317		41.5778	±	2.68735		5.58333	±	0.0696926
		Cr-800	23	40.687	±	3.99048		40.7283	±	4.29854		40.7857	±	4.31396		5.56812	±	0.0616537
		Total	109	41.1463	±	3.0911		40.9234	±	3.34181		41.3209	±	3.31426		5.55803	±	0.0284713
	Mean Corpuscular Volume	PLA	24	88.0833	±	3.78758		88.8521	±	3.52067	†, E	87.9957	±	3.70246		5.035	±	0.653		Group	0.269	0.048
	(fL)	PE-500	21	88.765	±	5.32882		89.5643	±	4.60568	‡, e	89.635	±	4.31489	‡, e	5.839	±	0.698		Time	0.015	0.041
		PE-1000	23	87.613	±	5.01491		88.0522	±	4.92838		88.0522	±	4.7503		5.699	±	0.667		G x T	0.081	0.066
		Cr-400	18	88.8529	±	2.95518		89.675	±	3.03113	‡, e	89.9278	±	2.52186	†, e	5.419	±	0.754
		Cr-800	23	87.1783	±	4.70744		86.7065	±	4.58823	A, b, d	87.0667	±	4.6167	b, d	5.525	±	0.667
		Total	109	88.0515	±	4.44241		88.5037	±	4.29602	†	88.4465	±	4.17501	†	5.503	±	0.308
	Mean Corpuscular Hemoglobin	PLA	24	30.1208	±	1.55423		30.45	±	1.53255	†, E	30.0478	±	1.77761		121.075	±	10.944		Group	0.155	0.061
	(pg)	PE-500	21	30.23	±	1.76128		30.2405	±	2.18653		30.315	±	1.73962		124.809	±	11.7		Time	0.141	0.019
		PE-1000	23	29.4739	±	2.13397	D	29.7761	±	2.12517	‡, D	29.5	±	2.00613	d	133.536	±	11.179		G x T	0.349	0.041
		Cr-400	18	30.5176	±	1.24958	C	30.7833	±	1.20159	C, e	30.8167	±	1.32321	c, e	116.537	±	12.637
		Cr-800	23	29.587	±	1.98776		29.463	±	2.06894	A, d	29.4048	±	2.25559	d	127.478	±	11.179
		Total	109	29.9582	±	1.79413		30.1142	±	1.9032	†	29.975	±	1.90373		124.687	±	5.163
	Mean Corpuscular Hemoglobin	PLA	24	34.2042	±	0.99716	c	34.2583	±	0.84335	B	34.1348	±	0.96441	c	192.421	±	7.283		Group	0.051	0.086
	Concentration (g/dL)	PE-500	21	34.085	±	0.8266	C	33.7429	±	1.14349	A, D	33.82	±	1.02596		198.913	±	7.786		Time	0.198	0.015
		PE-1000	23	33.6174	±	0.87576	a,B,d	33.8065	±	1.11786		33.5043	±	1.06407	a, d	192.014	±	7.44		G x T	0.781	0.022
		Cr-400	18	34.3529	±	0.65809		34.3167	±	0.76177	B	34.2611	±	0.80304	c, D	182.602	±	8.41
		Cr-800	23	33.9217	±	0.77808		33.9565	±	1.02106		33.7333	±	1.12385	D	191.174	±	7.44
		Total	109	34.0224	±	0.86569		34.0096	±	1.00228	†	33.8773	±	1.02781		191.425	±	3.436
	Red Cell Dimension Width	PLA	24	12.75	±	0.65209		12.7458	±	0.50302		12.7957	±	0.51286		192.421	±	7.283		Group	0.387	0.039
	(%)	PE-500	21	12.98	±	0.95896	D	12.9071	±	0.80192		12.82	±	0.699	D	198.913	±	7.786		Time	0.137	0.019
		PE-1000	23	12.8348	±	0.6506		12.8522	±	0.73167		12.7	±	0.62595		192.014	±	7.44		G x T	0.782	0.021
		Cr-400	18	12.4824	±	0.48048	B, E	12.575	±	0.49475		12.4611	±	0.41888	B	182.602	±	8.41
		Cr-800	23	12.9	±	1.04838	D	12.9152	±	0.84872		12.8	±	0.92442		191.174	±	7.44
		Total	109	12.7997	±	0.79584		12.8069	±	0.69424		12.7258	±	0.66619		191.425	±	3.436
	Neutrophils	PLA	24	58.0083	±	6.91167		58.3729	±	7.48385		57.1696	±	6.25942		124.597	±	2.25063		Group	0.921	0.009
	(%)	PE-500	21	59.62	±	7.0213		58.8333	±	9.13195		58.295	±	8.27843		122.794	±	2.40602		Time	0.408	0.009
		PE-1000	23	59.3	±	5.303		56.1652	±	5.76412	†	56.4565	±	6.60226	†	124.399	±	2.29904		G x T	0.455	0.036
		Cr-400	18	57.8059	±	6.28139		57.8361	±	7.04727		57.6278	±	7.14718		121.926	±	2.5988
		Cr-800	23	56.7174	±	7.18443		57.7348	±	8.60558		57.8667	±	7.12252		124.116	±	2.29904
		Total	109	58.2856	±	6.54988		57.7725	±	7.60867		57.4587	±	6.97839		123.566	±	1.06168
	Lymphocytes	PLA	24	30.2625	±	6.18925		29.6417	±	6.36278		30.9783	±	6.18567		124.597	±	2.25063		Group	0.803	0.015
	(%)	PE-500	21	28.17	±	6.0822	E	29.6571	±	8.61202		28.96	±	7.47325		122.794	±	2.40602		Time	0.599	0.005
		PE-1000	23	29.2435	±	5.53138		30.9957	±	4.30871	‡	30.3522	±	5.01306		124.399	±	2.29904		G x T	0.535	0.033
		Cr-400	18	30.7118	±	6.40972		31.3472	±	6.9238		31.4	±	7.11907		121.926	±	2.5988
		Cr-800	23	31.2826	±	6.72557	B	30.2457	±	6.74245		30.1048	±	6.36485		124.116	±	2.29904
		Total	109	29.9338	±	6.17584		30.3394	±	6.58834		30.3426	±	6.36396		123.566	±	1.06168
	Monocytes	PLA	24	8.0417	±	2.08304		8.1188	±	2.03367		8.1522	±	1.81967		124.597	±	2.25063		Group	0.912	0.009
	(%)	PE-500	21	8.46	±	2.87061		8.0167	±	2.28294		8.66	±	2.47172		122.794	±	2.40602		Time	0.606	0.005
		PE-1000	23	7.6565	±	2.24273		8.4261	±	2.82766	†	8.2826	±	2.89618	†	124.399	±	2.29904		G x T	0.184	0.052
		Cr-400	18	7.8706	±	1.87044		7.6444	±	1.55496		7.6833	±	1.45329		121.926	±	2.5988
		Cr-800	23	8.0348	±	1.87486		8.2848	±	2.35186		7.9905	±	1.55765		124.116	±	2.29904
		Total	109	8.0113	±	2.19339		8.1206	±	2.24667		8.166	±	2.11368		123.566	±	1.06168
	Eosinophils	PLA	24	2.8792	±	1.7323		2.8917	±	1.94912		2.6304	±	1.75485	C	124.597	±	2.25063		Group	0.589	0.026
	(%)	PE-500	21	2.825	±	1.37582		2.6452	±	1.37058		3.175	±	1.81159		122.794	±	2.40602		Time	0.301	0.011
		PE-1000	23	2.7696	±	1.7137		3.4196	±	2.23804	†, d	3.8652	±	3.39218	†, A, d	124.399	±	2.29904		G x T	0.054	0.074
		Cr-400	18	2.7941	±	1.58169		2.3333	±	1.29977	‡, c	2.4278	±	1.39824	c	121.926	±	2.5988
		Cr-800	23	3.0043	±	1.48492		2.7478	±	1.4447		2.9905	±	1.77018		124.116	±	2.29904
		Total	109	2.858	±	1.56141		2.833	±	1.72985		3.0384	±	2.19145		123.566	±	1.06168
	Basophils	PLA	24	0.7167	±	0.33708		0.7583	±	0.36465		0.7435	±	0.32814		124.597	±	2.25063		Group	0.675	0.022
	(%)	PE-500	21	0.72	±	0.35861		0.6667	±	0.35367		0.68	±	0.36959		122.794	±	2.40602		Time	0.299	0.012
		PE-1000	23	0.7652	±	0.29015		0.8109	±	0.41395		0.8391	±	0.41859		124.399	±	2.29904		G x T	0.769	0.023
		Cr-400	18	0.6765	±	0.21836		0.7167	±	0.29155		0.7056	±	0.24608		121.926	±	2.5988
		Cr-800	23	0.7304	±	0.34829		0.8065	±	0.31345		0.8048	±	0.25491		124.116	±	2.29904
		Total	109	0.7238	±	0.31327		0.755	±	0.35039		0.7581	±	0.33203		123.566	±	1.06168
	Platelets	PLA	24	255.417	±	70.3512		253.333	±	70.6303		263.957	±	79.4648		80	±	1.25205		Group	0.892	0.011
	(K/µL)	PE-500	21	254.15	±	54.52		260.714	±	53.3038		253.1	±	57.1856		78.381	±	1.3385		Time	0.338	0.01
		PE-1000	23	284.261	±	83.709		258.152	±	86.8962	†	269.87	±	69.0266	‡	78.4203	±	1.27898		G x T	0.122	0.059
		Cr-400	18	254.177	±	50.0203		255.694	±	54.5309		255.278	±	57.9267		77.1759	±	1.44574
		Cr-800	23	252.043	±	66.9949		249.935	±	49.5219		260.429	±	54.7835		79.2319	±	1.27898
		Total	109	260.342	±	67.0498		255.445	±	64.0998		260.935	±	64.0067		78.6418	±	0.590624
	Data are expressed as means ± standard deviations. Data were analyzed using a multivariate and univariate General Linear Model with repeated measures. P-levels, with partial ETA squared (ηₚ²), are listed for between-subject group (G) and univariate within-subject (Greenhouse-Geisser) time (T), and group x time (G x T) effects. Multivariate Wilk's Lambda showed significant time (p < 0.001, ηₚ² = 0…
																						a

## Sheet: Table S10. Serum markers of cat
	Table S10. Serum markers of catabolism.
				Weeks												Mean
	Variable	Group	N		0				6				12			(SEM)				Effect	p-Level	ηₚ²
	Blood Urea Nitrogen	PLA	24	12.875	±	3.08309		13.0208	±	4.18195	‡	13.0435	±	3.38126		12.98	±	0.677		Group	0.525	0.03
	(mg/dL)	PE-500	21	12.9524	±	3.89199		13.0952	±	3.26963		13.15	±	3.03768		13.066	±	0.724		Time	0.519	0.006
		PE-1000	23	13.0435	±	3.1977		13.4783	±	5.15989	‡	13.4783	±	4.95314		13.333	±	0.691		G x T	1	0.002
		Cr-400	18	12.4444	±	3.01413		12.5556	±	3.98855		13	±	3.91077		12.667	±	0.782
		Cr-800	23	14.1739	±	3.36631		14.3913	±	3.82265		14.4348	±	2.82563		14.333	±	0.691
		Total	109	13.1284	±	3.31411		13.344	±	4.12125	†	13.4421	±	3.67009		13.276	±	0.319
	Creatinine	PLA	24	0.8121	±	0.15025	C	0.8421	±	0.14673		0.8313	±	0.14612		0.828	±	0.034		Group	0.443	0.035
	(mg/dL)	PE-500	21	0.8243	±	0.15851		0.8388	±	0.16803		0.8252	±	0.1526		0.829	±	0.037		Time	0.034	0.033
		PE-1000	23	0.8961	±	0.22737	A	0.9276	±	0.23687		0.9083	±	0.24366		0.911	±	0.035		G x T	0.992	0.007
		Cr-400	18	0.8467	±	0.16524		0.8594	±	0.18161		0.8528	±	0.16442		0.853	±	0.04
		Cr-800	23	0.8643	±	0.14469		0.8796	±	0.14018		0.8743	±	0.14538		0.873	±	0.035
		Total	109	0.8489	±	0.17175		0.8703	±	0.17761		0.859	±	0.17458		0.859	±	0.016
	BUN-Creatinine Ratio	PLA	24	16.1667	±	4.49799		15.7292	±	5.37502		15.8696	±	4.00331		15.922	±	0.732		Group	0.363	0.04
	(mg/dL)	PE-500	21	16.0476	±	5.96218		16.119	±	4.35289		16.1	±	4.15812		16.089	±	0.783		Time	0.803	0.002
		PE-1000	23	14.9565	±	3.77164		14.6304	±	3.57459		15	±	3.64318		14.862	±	0.748		G x T	0.999	0.003
		Cr-400	18	14.8889	±	2.72005		14.6389	±	3.72514		15.2778	±	3.12119		14.935	±	0.846
		Cr-800	23	16.6957	±	4.18259		16.7826	±	4.87998		16.7826	±	3.7045		16.754	±	0.748
		Total	109	15.789	±	4.36118		15.6147	±	4.47298		15.8254	±	3.74871		15.712	±	0.345
	Estimated Glomerular Filtration Rate	PLA	24	98.8028	±	12.6735	C	95.6542	±	12.7052	†, C	96.7061	±	13.2535	C	97.054	±	3.039		Group	0.373	0.04
	2021 CKD-EPI) (ml/min/1.73)	PE-500	21	96.6113	±	16.4826		95.2362	±	17.078		96.8944	±	15.1154	C	96.247	±	3.248		Time	0.003	0.057
		PE-1000	23	90.8588	±	17.7448	A	87.65	±	18.3016	†, A	89.1418	±	18.221	A, B	89.217	±	3.104		G x T	0.933	0.014
		Cr-400	18	97.2611	±	15.2918		94.2346	±	17.627	‡	93.9575	±	14.961	‡	95.151	±	3.509
		Cr-800	23	93.7141	±	14.6627		91.5484	±	14.4373		91.3475	±	13.8182		92.203	±	3.104
		Total	109	95.376	±	15.4173		92.7839	±	16.0398	†	93.5616	±	15.2008	†	93.975	±	1.433
	Sodium	PLA	24	140.375	±	2.16318		140.167	±	2.01444		140.391	±	2.1415		140.311	±	0.351		Group	0.654	0.023
	(meq/L)	PE-500	21	141.19	±	2.33707		140.238	±	4.18216		141.2	±	2.01494		140.876	±	0.375		Time	0.121	0.02
		PE-1000	23	140.652	±	2.12365		140.413	±	2.29947		140.348	±	2.10214	D	140.471	±	0.358		G x T	0.64	0.028
		Cr-400	18	140.389	±	1.97451		140.917	±	1.80074		141.444	±	1.82216	‡, C	140.917	±	0.405
		Cr-800	23	140.304	±	2.24489		139.826	±	2.44303		140.87	±	2.13849		140.333	±	0.358
		Total	109	140.578	±	2.1615		140.284	±	2.65044		140.813	±	2.06512		140.582	±	0.165
	Potassium	PLA	24	4.3708	±	0.32367		4.5104	±	0.41178		4.3391	±	0.36325	C	4.407	±	0.064		Group	0.942	0.007
	(meq/L)	PE-500	21	4.381	±	0.3076		4.6429	±	1.04717	†	4.4	±	0.30822		4.475	±	0.069		Time	0.148	0.019
		PE-1000	23	4.4391	±	0.38816		4.4413	±	0.36139		4.5174	±	0.36637	A	4.466	±	0.066		G x T	0.524	0.032
		Cr-400	18	4.4389	±	0.32924		4.5056	±	0.292		4.4667	±	0.32899		4.47	±	0.074
		Cr-800	23	4.4609	±	0.39742		4.4391	±	0.3997		4.4043	±	0.33368		4.435	±	0.066
		Total	109	4.4174	±	0.34797		4.5055	±	0.56324		4.4233	±	0.34163		4.45	±	0.03
	Chloride	PLA	24	102.792	±	2.28376		102.854	±	2.75633		102.783	±	2.10499		102.809	±	0.374		Group	0.915	0.009
	(meq/L)	PE-500	21	103.048	±	2.31249		103.071	±	3.59265		103.2	±	2.11187		103.106	±	0.399		Time	0.595	0.005
		PE-1000	23	102.565	±	1.64665		103.087	±	2.04302		102.522	±	1.72862		102.725	±	0.382		G x T	0.634	0.029
		Cr-400	18	102.389	±	2.59272		103.306	±	1.88757		103.556	±	1.78958	‡	103.083	±	0.431
		Cr-800	23	103.348	±	2.24841		102.826	±	2.63977		103.217	±	2.61041		103.13	±	0.382
		Total	109	102.844	±	2.20342		103.014	±	2.62066		103.027	±	2.09719		102.971	±	0.176
	Carbon Dioxide	PLA	24	24.375	±	2.29957		24.6458	±	2.53016		24.4348	±	2.51649		24.485	±	0.338		Group	0.162	0.06
	(meq/L)	PE-500	21	24.4286	±	2.3994		24.8333	±	2.28765		24.55	±	1.9615		24.604	±	0.361		Time	0.111	0.021
		PE-1000	23	24.913	±	2.44788	e	25.4348	±	2.01869		25.3478	±	2.05843		25.232	±	0.345		G x T	0.945	0.013
		Cr-400	18	25.0556	±	1.98442	e	25.1667	±	1.61791		25.3889	±	1.97451		25.204	±	0.39
		Cr-800	23	23.5652	±	2.04108	c,d	24.5217	±	1.67521	‡	24.4783	±	1.87979	‡	24.188	±	0.345
		Total	109	24.4404	±	2.27071		24.9083	±	2.0651	‡	24.8164	±	2.10785		24.743	±	0.159
	Calcium	PLA	24	9.4583	±	0.41902		9.4917	±	0.35376		9.4391	±	0.27145	D	9.463	±	0.059		Group	0.556	0.028
	(mg/dL)	PE-500	21	9.5143	±	0.37052		9.4548	±	0.3146		9.545	±	0.36534		9.505	±	0.063		Time	0.568	0.005
		PE-1000	23	9.6087	±	0.41332		9.5522	±	0.38361		9.6	±	0.37899		9.587	±	0.06		G x T	0.562	0.031
		Cr-400	18	9.6	±	0.36461		9.4806	±	0.38007		9.6333	±	0.33255	A	9.571	±	0.068
		Cr-800	23	9.4348	±	0.35111		9.5435	±	0.34355		9.4957	±	0.35609		9.491	±	0.06
		Total	109	9.5193	±	0.38574		9.5064	±	0.35093		9.5375	±	0.34322		9.523	±	0.028
	Total Proteins	PLA	24	6.975	±	0.3825		6.9042	±	0.41649		6.9522	±	0.40633		6.944	±	0.068		Group	0.764	0.017
	(g/dL)	PE-500	21	7	±	0.45826		6.931	±	0.50904		7.025	±	0.38584		6.985	±	0.072		Time	0.023	0.036
		PE-1000	23	7.1348	±	0.34193		6.9913	±	0.28749	†	7.0826	±	0.30249		7.07	±	0.069		G x T	0.833	0.02
		Cr-400	18	6.9944	±	0.41934		6.8972	±	0.33975		7.0333	±	0.35645		6.975	±	0.078
		Cr-800	23	7.0435	±	0.33551		7.0043	±	0.36986		6.9696	±	0.37951		7.006	±	0.069
		Total	109	7.0312	±	0.38459		6.9477	±	0.38702	†	7.0108	±	0.36477		6.996	±	0.032
	Albumin	PLA	24	4.4583	±	0.21653		4.4354	±	0.19587		4.413	±	0.20282	d	4.436	±	0.044		Group	0.494	0.032
	(g/dL)	PE-500	21	4.4238	±	0.31608		4.3881	±	0.29576	E	4.435	±	0.29202	D	4.416	±	0.047		Time	0.692	0.003
		PE-1000	23	4.5087	±	0.23532		4.4804	±	0.2725		4.4957	±	0.25312		4.495	±	0.045		G x T	0.641	0.028
		Cr-400	18	4.5	±	0.20864		4.4861	±	0.24841		4.5722	±	0.20524	a, B	4.519	±	0.051
		Cr-800	23	4.4696	±	0.27375		4.5174	±	0.22694	B	4.4826	±	0.28389		4.49	±	0.045
		Total	109	4.4716	±	0.25059		4.4615	±	0.24848		4.4757	±	0.25198		4.471	±	0.021
	Globulin	PLA	24	2.5167	±	0.30455		2.4688	±	0.31061		2.5391	±	0.33198		2.508	±	0.064		Group	0.742	0.019
	(g/dL)	PE-500	21	2.5762	±	0.44486		2.5429	±	0.52304		2.59	±	0.38458		2.57	±	0.069		Time	0.018	0.039
		PE-1000	23	2.6261	±	0.2767		2.5109	±	0.27134	†	2.587	±	0.28333		2.575	±	0.065		G x T	0.905	0.016
		Cr-400	18	2.4944	±	0.36537		2.4111	±	0.34109		2.4611	±	0.34324		2.456	±	0.074
		Cr-800	23	2.5739	±	0.3467		2.487	±	0.31523		2.487	±	0.35714		2.516	±	0.065
		Total	109	2.5596	±	0.34591		2.4862	±	0.3557	†	2.5351	±	0.33809		2.525	±	0.03
	Albumin-Globulin Ratio	PLA	24	1.7958	±	0.23495		1.8229	±	0.22457		1.7739	±	0.2211		1.798	±	0.054		Group	0.725	0.019
		PE-500	21	1.7762	±	0.34915		1.8167	±	0.46025		1.765	±	0.35111		1.786	±	0.058		Time	0.043	0.031
		PE-1000	23	1.7478	±	0.21292		1.8174	±	0.27411		1.7652	±	0.26217		1.777	±	0.056		G x T	0.911	0.015
		Cr-400	18	1.85	±	0.28748		1.9056	±	0.3489		1.9	±	0.32176		1.885	±	0.063
		Cr-800	23	1.7652	±	0.26562		1.8565	±	0.28256	‡	1.8435	±	0.32449		1.822	±	0.056
		Total	109	1.7844	±	0.26846		1.8413	±	0.31899		1.8059	±	0.29609		1.813	±	0.026
	Total Bilirubin	PLA	24	0.4125	±	0.20708		0.4813	±	0.19826	†	0.487	±	0.20066	†	0.46	±	0.036		Group	0.586	0.027
	(mg/dL)	PE-500	21	0.3619	±	0.15322		0.4167	±	0.1698	‡, D	0.42	±	0.15362		0.4	±	0.039		Time	0.001	0.073
		PE-1000	23	0.4174	±	0.15566		0.4674	±	0.16761		0.4652	±	0.19681		0.45	±	0.037		G x T	0.785	0.022
		Cr-400	18	0.4389	±	0.22528		0.5194	±	0.21905	†, B	0.5222	±	0.22895	†	0.494	±	0.042
		Cr-800	23	0.4435	±	0.25014		0.4696	±	0.20766		0.4348	±	0.24047		0.449	±	0.037
		Total	109	0.4147	±	0.19992		0.4697	±	0.19173	†	0.4643	±	0.2052	†	0.451	±	0.017
	Alkaline Phosphatase	PLA	24	77.625	±	28.9825		76.3958	±	27.2504		78.1739	±	25.5813		77.398	±	4.088		Group	0.431	0.036
	(U/L)	PE-500	21	77	±	19.9499		72.0476	±	17.7721	†	76.9	±	15.2082		75.316	±	4.37		Time	0.064	0.027
		PE-1000	23	79.4348	±	21.114		77.3696	±	19.9523		77.4348	±	19.4278		78.08	±	4.176		G x T	0.655	0.027
		Cr-400	18	68.6667	±	18.8648		67.8333	±	18.8157		70.6111	±	18.8403		69.037	±	4.72
		Cr-800	23	68.7826	±	17.3283		69.3913	±	18.7101		71.1739	±	16.8621		69.783	±	4.176
		Total	109	74.5413	±	21.9497		72.8716	±	20.947		75.0465	±	19.5807		73.923	±	1.928
	Aspartate Aminotransferase	PLA	24	24.5	±	11.7066		23.9375	±	14.4116		23.087	±	8.64223		23.841	±	1.382		Group	0.468	0.033
	(U/L)	PE-500	21	20.5714	±	4.39968		20.2143	±	9.3238		20.75	±	6.03221		20.512	±	1.478		Time	0.827	0.002
		PE-1000	23	21.8696	±	7.24446		23.6304	±	9.81489		23.6957	±	7.55847		23.065	±	1.412		G x T	0.36	0.041
		Cr-400	18	22.1667	±	7.50098		20.8889	±	9.00907		22.1111	±	5.94968		21.722	±	1.596
		Cr-800	23	22.1739	±	6.46425		21.2609	±	7.30423		20.4348	±	4.8601		21.29	±	1.412
		Total	109	22.3119	±	7.90768		22.0872	±	10.3329		22.0444	±	6.80926		22.086	±	0.652
	Alanine Aminotransferase	PLA	24	25.1667	±	14.1749		23.9583	±	12.5611		22.087	±	11.045	†	23.737	±	1.929		Group	0.804	0.015
	(U/L)	PE-500	21	23.9524	±	10.4999		19.6667	±	15.7241	†	19.15	±	7.19218	†, C,D	20.923	±	2.062		Time	0.011	0.044
		PE-1000	23	22.2174	±	8.58623		24.8261	±	15.2049		23.8261	±	10.2143	B	23.623	±	1.971		G x T	0.025	0.082
		Cr-400	18	25.6667	±	13.2532		22.1111	±	13.8107	‡	24.0556	±	10.5801	B	23.944	±	2.228
		Cr-800	23	23	±	7.98294		22.4783	±	12.6544		20.8261	±	5.89801		22.101	±	1.971
		Total	109	23.9358	±	10.9775		22.6972	±	13.8078	‡	21.9471	±	9.20891	†	22.866	±	0.91
	C-Reactive Protein	PLA	24	4.2391	±	3.94183		4.5417	±	4.6322		4.7087	±	3.70463		4.496	±	1.495		Group	0.449	0.035
	(mg/dL)	PE-500	21	5.819	±	10.0828		5.8357	±	11.2148		8.75	±	16.6482	†, d, e	6.802	±	1.598		Time	0.742	0.002
		PE-1000	23	6.0696	±	10.7197		5.9435	±	10.5975		5.5864	±	8.96865		5.866	±	1.527		G x T	0.238	0.05
		Cr-400	18	3.2333	±	3.30757		2.675	±	2.12688		2.4	±	2.14064	b	2.769	±	1.727
		Cr-800	23	4.0591	±	4.11965		4.7	±	5.27335		3.3609	±	2.96613	b	4.04	±	1.527
		Total	109	4.7257	±	7.20126		4.8119	±	7.64009		5.0068	±	8.81324		4.795	±	0.705
	Data are expressed as means ± standard deviations. Data were analyzed using a multivariate and univariate General Linear Model with repeated measures. P-levels, with partial ETA squared (ηₚ²), are listed for between-subject group (G) and univariate within-subject (Greenhouse-Geisser) time (T), and group x time (G x T) effects. Multivariate Wilk's Lambda showed significant time (p < 0.001, ηₚ² = 0…

[truncated: 9 more sheets: Table S11. Serum blood lipid re, Table S12. Glucose and insulin , Table S13. Cytokine and inflam , Table S14. Platelet aggregation, Table S15. Pulse Wave Velocity , Tables S16. Profile of Mood Sta, Table S17. Quality of Life, Table S18. Diet satisfaction, Table S19. Frequency and sev]
